# Supplementary material for: Borders of Cis-Regulatory DNA Sequences Preferentially Harbor the Divergent Transcription Factor Binding Motifs in the Human Genome
Source: Front Genet. 2018 Nov 22;9:571. doi: 10.3389/fgene.2018.00571 (PMC6261980; doi:10.3389/fgene.2018.00571)
Supplement: Supplementary file 4 [file Table_2.XLSX]

## Sheet: shown-GOBiologicalProcess
Supplementary Table S3. GREAT analysis list of overrepresented categories and statistical tests for the long DHS regions with many divergent motifs.
# GREAT version 3.0.0	Species assembly: hg19	Association rule: Basal+extension: 5000 bp upstream, 1000 bp downstream, 1000000 bp max extension, curated regulatory domains included
# Term Name	Hyper Rank	Hyper Raw P-Value	Hyper FDR Q-Val	Hyper Fold Enrichment	Hyper Foreground Region Hits	Hyper Total Regions	Hyper Region Set Coverage	Hyper Foreground Gene Hits	Total Genes Annotated
heart morphogenesis	1	7.63934e-07	0.00797547	2.41463	33	123	0.0598911	11	190
placenta blood vessel development	4	2.61168e-06	0.00681648	3.9375	14	32	0.0254083	2	28
microtubule organizing center organization	6	1.0326e-05	0.0179672	2.8125	20	64	0.0362976	4	61
embryonic organ morphogenesis	7	1.17811e-05	0.0175707	2.21429	31	126	0.0562613	11	266
hindbrain development	9	1.38872e-05	0.0161092	2.85	19	60	0.0344828	5	122
placenta development	12	2.04773e-05	0.0178152	2.625	21	72	0.0381125	4	137
response to alcohol	13	2.52637e-05	0.0202887	2.05369	34	149	0.061706	9	226
centrosome duplication	14	3.2701e-05	0.0243856	2.88679	17	53	0.030853	3	19
centrosome cycle	14	3.2701e-05	0.0243856	2.88679	17	53	0.030853	3	30
cellular calcium ion homeostasis	18	5.29468e-05	0.0307091	2.12195	29	123	0.0526316	10	236
vasculogenesis	20	5.75374e-05	0.0300345	3	15	45	0.0272232	5	68
lactation	21	5.75776e-05	0.0286243	2.88	16	50	0.0290381	3	39
limb morphogenesis	24	6.96429e-05	0.0302947	2.5	20	72	0.0362976	8	140
embryonic limb morphogenesis	24	6.96429e-05	0.0302947	2.5	20	72	0.0362976	8	118
maintenance of location	26	7.03595e-05	0.028252	2.32584	23	89	0.0417423	5	123
secretion by tissue	27	7.20408e-05	0.0278558	2.73214	17	56	0.030853	4	56
calcium ion-dependent exocytosis	29	7.8762e-05	0.0283543	3.91304	10	23	0.0181488	2	31
nephric duct development	30	8.00826e-05	0.0278687	4.26316	9	19	0.0163339	2	12
detection of abiotic stimulus	31	0.000102011	0.0343545	2.27473	23	91	0.0417423	6	169
detection of external stimulus	31	0.000102011	0.0343545	2.27473	23	91	0.0417423	6	181
